# Supplementary material for: Identify GADD45G as a potential target of 4-methoxydalbergione in treatment of liver cancer: bioinformatics analysis and in vivo experiment
Source: World J Surg Oncol. 2023 Oct 13;21:324. doi: 10.1186/s12957-023-03214-3 (PMC10571512; doi:10.1186/s12957-023-03214-3)
Supplement: Supplementary file 2 — Additional file 2: Table S1. Relationship between GADD45G protein expression and clinicopathological parameters in HCC patients. [file 12957_2023_3214_MOESM2_ESM.xlsx]

## Sheet: Sheet1
Table S1 Relationship between GADD45G protein expression and clinicopathological parameters in HCC patients
Clinicopathological parameters	n	GADD45G		c2	p
		High expression	Low expression
Age
≤50	45	11(14.5%)	34(44.7%)	5.915	0.015
＞50	31	16(21.1%)	15(19.7%)
Gender
Male	64	24(31.6%)	40(52.6%)	0.252	0.616
Female	12	3(3.9%)	9(11.8%)
Histologic stage
I-II	67	24(31.6%)	43(56.6%)	0	1
III	9	3(3.9%)	6(7.9%)
T stage
I-II	16	22(28.9%)	38(50%)
III-IV		5(6.6%)	11(14.5%)
N stage				0	1
N0	73	26(34.2%)	47(61.8%)
N1	3	1（1.3%）	2（2.6%）
M stage				0	1
M0	75	27(35.5%)	48(63.2%)
M1	1	0(0%)	1(1.3%)
