# Supplementary material for: Identify GADD45G as a potential target of 4-methoxydalbergione in treatment of liver cancer: bioinformatics analysis and in vivo experiment
Source: World J Surg Oncol. 2023 Oct 13;21:324. doi: 10.1186/s12957-023-03214-3 (PMC10571512; doi:10.1186/s12957-023-03214-3)
Supplement: Supplementary file 3 — Additional file 3: Table S2. List of GO-BP category analysis of GADD45G co-expression genes. [file 12957_2023_3214_MOESM3_ESM.xlsx]

## Sheet: Sheet 1
Table S2 List of GO-BP category analysis of GADD45G co-expression genes
ONTOLOGY	ID	Description	GeneRatio	BgRatio	pvalue	p.adjust	qvalue	geneID	Count
GO-BP	GO:0016054	organic acid catabolic process	95/2123	242/18800	1.11716e-29	3.62841e-26	3.17174e-26	ECHDC2/FAAH/PCK1/ECI1/IDNK/CRAT/ARHGAP11B/CDO1/HADH/LDHD/PCK2/HAAO/MAT1A/ECHS1/MCEE/GCDH/TST/HPD/GSTZ1/SULT2A1/CYP4F2/TAT/GPT2/SLC27A2/GPT/RIDA/DECR2/HAO1/PIPOX/DAO/HSD17B10/IVD/ACADS/HMGCL/AGXT/NUDT7/HDC/ACADL/MFSD2A/ACMSD/SARDH/SHMT1/GNPDA2/FTCD/GOT2/PON1/ACAT1/FAH/IRS2/HGD/MTHFS/QDPR/ACAA1/ACAA2/CPT2/AKR1A1/PLIN5/AGXT2/ACOX2/ECI2/GLS/NUDT8/DECR1/PON3/ALDH1L1/SCP2/ETFB/AASS/CYP4F11/ETFDH/ABCB11…	95
GO-BP	GO:0046395	carboxylic acid catabolic process	94/2123	238/18800	1.27514e-29	3.62841e-26	3.17174e-26	ECHDC2/FAAH/PCK1/ECI1/IDNK/CRAT/ARHGAP11B/CDO1/HADH/LDHD/PCK2/HAAO/MAT1A/ECHS1/MCEE/GCDH/HPD/GSTZ1/SULT2A1/CYP4F2/TAT/GPT2/SLC27A2/GPT/RIDA/DECR2/HAO1/PIPOX/DAO/HSD17B10/IVD/ACADS/HMGCL/AGXT/NUDT7/HDC/ACADL/MFSD2A/ACMSD/SARDH/SHMT1/GNPDA2/FTCD/GOT2/PON1/ACAT1/FAH/IRS2/HGD/MTHFS/QDPR/ACAA1/ACAA2/CPT2/AKR1A1/PLIN5/AGXT2/ACOX2/ECI2/GLS/NUDT8/DECR1/PON3/ALDH1L1/SCP2/ETFB/AASS/CYP4F11/ETFDH/ABCB11/ADH…	94
GO-BP	GO:0000819	sister chromatid segregation	82/2123	205/18800	1.94434e-26	3.68841e-23	3.22419e-23	MRE11/SGO2/NCAPD2/KIF23/CENPF/BUB1B/KPNB1/ANAPC1/KIF18A/ZNF207/PLK1/KIF14/NCAPH/BUB1/SPDL1/HNRNPU/DLGAP5/TOP2A/TRIP13/KIF4A/HASPIN/ZWILCH/NCAPD3/CDCA8/SMC3/DUSP1/NCAPG2/CENPE/TOP2B/NEK2/PRC1/KIF18B/NCAPG/SGO1/TPR/CENPK/FBXO5/TTK/CCNB1/SMC4/KIFC1/KNTC1/SFPQ/MAD2L1/NUF2/ESCO2/PDS5A/RAD21/CDC6/KIF2C/NUP62/ZWINT/RACGAP1/NDC80/ATM/NUSAP1/STAG1/WAPL/TACC3/ATRX/CDCA5/BAZ1B/CDC27/CDC20/ESCO1/HORMAD2/EML4…	82
GO-BP	GO:0044282	small molecule catabolic process	117/2123	376/18800	1.20089e-25	1.70856e-22	1.49353e-22	ECHDC2/HAGH/FAAH/PCK1/ECI1/IDNK/ALDH2/MTMR2/CRAT/ARHGAP11B/CDO1/HADH/LDHD/PCK2/HAAO/MAT1A/ECHS1/MCEE/GCDH/TST/HPD/GSTZ1/SULT2A1/CYP4F2/TAT/GPT2/SLC27A2/GPT/RIDA/DECR2/HAO1/PIPOX/FOXK1/DAO/HSD17B10/IVD/GPD2/ACADS/HMGCL/AGXT/HSD17B6/NUDT7/HDC/ACADL/MFSD2A/CYP27A1/ACMSD/SARDH/SHMT1/GNPDA2/FTCD/GOT2/PON1/ACAT1/ADH4/FAH/IRS2/HGD/CYP3A4/MTHFS/QDPR/ACAA1/ACAA2/CPT2/AKR1A1/PLIN5/AGXT2/ACOX2/SORD/ECI2/GLS…	117
GO-BP	GO:0007059	chromosome segregation	110/2123	348/18800	8.39526e-25	9.55549e-22	8.35284e-22	ECT2/MRE11/SGO2/INCENP/NCAPD2/KIF23/CENPF/BUB1B/KPNB1/ANAPC1/KIF18A/ZNF207/PLK1/KIF14/CSNK2A1/NCAPH/BUB1/SPDL1/HNRNPU/FANCD2/DLGAP5/TOP2A/ACTR2/ACTR3/TRIP13/KIF4A/HASPIN/ZWILCH/NCAPD3/CDCA8/SMC3/DUSP1/NCAPG2/CENPE/TOP2B/NEK2/CDCA2/PRC1/RCC2/MKI67/HJURP/KIF18B/NCAPG/SGO1/TPR/CENPK/FBXO5/TTK/CCNB1/SMC4/KIFC1/SRPK1/KNTC1/MMS19/SFPQ/MAD2L1/NUF2/ESCO2/TOP1/PDS5A/SKA1/RAD21/CDC6/KIF2C/NUP62/ZWINT/RACGA…	110
GO-BP	GO:0000070	mitotic sister chromatid segregation	71/2123	171/18800	3.26137e-24	3.09341e-21	2.70408e-21	SGO2/NCAPD2/KIF23/CENPF/BUB1B/KPNB1/ANAPC1/KIF18A/ZNF207/PLK1/KIF14/NCAPH/BUB1/SPDL1/HNRNPU/DLGAP5/TRIP13/KIF4A/HASPIN/ZWILCH/NCAPD3/CDCA8/SMC3/DUSP1/NCAPG2/CENPE/NEK2/PRC1/KIF18B/NCAPG/SGO1/TPR/CENPK/FBXO5/TTK/CCNB1/SMC4/KIFC1/KNTC1/MAD2L1/NUF2/PDS5A/RAD21/CDC6/KIF2C/NUP62/ZWINT/RACGAP1/NDC80/ATM/NUSAP1/TACC3/ATRX/CDCA5/BAZ1B/CDC27/CDC20/EML4/UBE2C/DSCC1/CDT1/SLF2/AURKB/CHMP3/RAN/MAU2/SMARCA5/ES…	71
GO-BP	GO:0098813	nuclear chromosome segregation	94/2123	287/18800	1.34752e-22	1.09553e-19	9.57652e-20	ECT2/MRE11/SGO2/INCENP/NCAPD2/KIF23/CENPF/BUB1B/KPNB1/ANAPC1/KIF18A/ZNF207/PLK1/KIF14/NCAPH/BUB1/SPDL1/HNRNPU/FANCD2/DLGAP5/TOP2A/ACTR2/ACTR3/TRIP13/KIF4A/HASPIN/ZWILCH/NCAPD3/CDCA8/SMC3/DUSP1/NCAPG2/CENPE/TOP2B/NEK2/PRC1/RCC2/KIF18B/NCAPG/SGO1/TPR/CENPK/FBXO5/TTK/CCNB1/SMC4/KIFC1/KNTC1/SFPQ/MAD2L1/NUF2/ESCO2/PDS5A/RAD21/CDC6/KIF2C/NUP62/ZWINT/RACGAP1/NDC80/ATM/NUSAP1/SPC25/STAG1/WAPL/TACC3/DYNC1…	94
GO-BP	GO:0072329	monocarboxylic acid catabolic process	57/2123	124/18800	2.43838e-22	1.7346e-19	1.51629e-19	ECHDC2/FAAH/PCK1/ECI1/IDNK/CRAT/HADH/LDHD/PCK2/ECHS1/MCEE/GCDH/SULT2A1/CYP4F2/SLC27A2/DECR2/HAO1/HSD17B10/IVD/ACADS/AGXT/NUDT7/ACADL/MFSD2A/ACAT1/FAH/IRS2/ACAA1/ACAA2/CPT2/AKR1A1/PLIN5/AGXT2/ACOX2/ECI2/NUDT8/DECR1/PON3/SCP2/ETFB/CYP4F11/ETFDH/ABCB11/AIG1/EHHADH/CYP4A11/PCCB/ABHD3/ETFBKMT/SLC27A4/MLYCD/MTLN/CYP4F3/ACADVL/HSD17B4/ABHD1/CYP4F12	57
GO-BP	GO:0140014	mitotic nuclear division	93/2123	293/18800	2.71779e-21	1.71855e-18	1.50225e-18	SGO2/NCAPD2/ANLN/KIF23/CENPF/BUB1B/KIF20B/KPNB1/ANAPC1/KIF18A/ZNF207/KIF2A/PLK1/KIF14/NCAPH/BUB1/SPDL1/MTBP/KIF15/HNRNPU/DLGAP5/TRIP13/KIF4A/HASPIN/ZWILCH/NCAPD3/CDCA8/SMC3/DUSP1/PHIP/NCAPG2/KIF11/CENPE/NEK2/MYBL2/CDCA2/PRC1/MKI67/KIF18B/NCAPG/SGO1/TPX2/TPR/BORA/CENPK/CEP192/FBXO5/SPAST/TTK/CCNB1/SMC4/KIFC1/KNTC1/MAD2L1/NUF2/ANKLE2/PDS5A/RAD21/CDC6/FBXW5/KIF2C/NUP62/ZWINT/RACGAP1/NDC80/LSM14A/ATM…	93
GO-BP	GO:0048285	organelle fission	129/2123	493/18800	1.24547e-20	7.08795e-18	6.19587e-18	PEX11G/MRE11/SGO2/INCENP/NCAPD2/ANLN/KIF23/CENPF/BUB1B/KIF20B/KPNB1/ANAPC1/KIF18A/ZNF207/KIF2A/PLK1/KIF14/NCAPH/BUB1/SPDL1/MTBP/KIF15/CORO1C/HNRNPU/FANCD2/PLCB1/DLGAP5/TOP2A/ACTR2/ACTR3/TRIP13/KIF4A/HASPIN/ZWILCH/NCAPD3/CDCA8/SMC3/DUSP1/RAD51AP1/PHIP/NCAPG2/KIF11/CENPE/TOP2B/NEK2/MYBL2/CDCA2/PRC1/MKI67/PINK1/KIF18B/NCAPG/SGO1/TPX2/TPR/ASPM/BORA/CENPK/CEP192/FBXO5/SPAST/TTK/CCNB1/CCNB2/SMC4/KIFC1/…	129
