# Supplementary material for: Identify GADD45G as a potential target of 4-methoxydalbergione in treatment of liver cancer: bioinformatics analysis and in vivo experiment
Source: World J Surg Oncol. 2023 Oct 13;21:324. doi: 10.1186/s12957-023-03214-3 (PMC10571512; doi:10.1186/s12957-023-03214-3)
Supplement: Supplementary file 4 — Additional file 4: Table S3. List of GO-MF category analysis of GADD45G co-expression genes. [file 12957_2023_3214_MOESM4_ESM.xlsx]

## Sheet: Sheet 1
Table S3 List of GO-MF category analysis of GADD45G co-expression genes
ONTOLOGY	ID	Description	GeneRatio	BgRatio	pvalue	p.adjust	qvalue	geneID	Count
GO-MF	GO:0140097	catalytic activity, acting on DNA	65/2168	222/18410	1.34187e-12	8.78676e-10	7.48828e-10	XRCC2/MRE11/MSH2/MCM4/TTF2/DNMT1/MCM8/DHX9/TDG/ERCC6L/ATAD5/TOP2A/POLQ/SMC3/DCLRE1B/DNMT3A/TOP2B/DNMT3B/ENDOG/MCM6/EXO1/POLA1/MCM2/TOP1/RAD51/CHD8/BLM/MGME1/DNA2/SMARCA4/MGMT/NEIL3/SLX1B/BPTF/DCLRE1C/NTHL1/DQX1/CHD6/MCM3/HLTF/ATRX/DKC1/RFC4/CHD4/RBBP4/ERCC3/RAD54B/CHD7/POLD3/DNASE1L3/RAD54L/METTL4/HMGA2/MCM7/RAD51D/WRN/DSCC1/NEIL1/RBBP8/PIF1/SMARCA5/LIG1/RECQL/RAD1/POLD1	65
GO-MF	GO:0008094	ATP-dependent activity, acting on DNA	40/2168	103/18410	1.62417e-12	8.78676e-10	7.48828e-10	XRCC2/MRE11/MSH2/MCM4/TTF2/MCM8/DHX9/ERCC6L/ATAD5/TOP2A/POLQ/SMC3/TOP2B/MCM6/MCM2/RAD51/CHD8/BLM/DNA2/SMARCA4/BPTF/DQX1/CHD6/MCM3/HLTF/ATRX/RFC4/CHD4/RBBP4/ERCC3/RAD54B/CHD7/RAD54L/MCM7/RAD51D/WRN/DSCC1/PIF1/SMARCA5/RECQL	40
GO-MF	GO:0004386	helicase activity	46/2168	155/18410	1.53706e-09	5.54366e-07	4.72443e-07	MRE11/DHX15/MCM4/TTF2/MCM8/DHX9/ERCC6L/POLQ/MCM6/HELLS/MCM2/SNRNP200/DHX58/RAD51/EP400/CHD8/BLM/DNA2/DDX46/SMARCA4/DDX52/DQX1/CHD6/MCM3/HLTF/ATRX/RFC4/CHD4/ERCC3/RAD54B/CHD7/DDX18/DHX37/RAD54L/MCM7/DHX57/WRN/MTREX/DDX55/DSCC1/PIF1/SMARCA5/DDX27/RECQL/AQR/SHPRH	46
GO-MF	GO:0016614	oxidoreductase activity, acting on CH-OH group of donors	42/2168	140/18410	5.47449e-09	1.21362e-06	1.03428e-06	DCXR/GRHPR/DHRS4L1/HADH/LDHD/ADH1B/DHRS4L2/DHRS4/ADH1C/DHRS3/CYP4F2/HAO1/RDH16/HSD17B10/VKORC1/GPD2/HSD17B6/AKR7A3/CYP27A1/CRYL1/G6PD/RDH5/ADH4/AKR1A1/CBR1/SORD/AKR7L/HSD11B1/HSD17B8/SRD5A2/DHRS1/ADH6/BDH1/ADHFE1/UEVLD/ADH1A/EHHADH/CYP4F3/GPD1/HSD17B4/ME2/HAO2	42
GO-MF	GO:0009055	electron transfer activity	39/2168	125/18410	5.60824e-09	1.21362e-06	1.03428e-06	ALDH2/SURF1/HAAO/CYB5A/POR/DHRS3/RDH16/UQCRC1/HSD17B6/AKR7A3/SRD5A1/NDUFS7/UQCR11/NDUFB6/QDPR/NDUFB10/NDUFB1/SDHB/NDUFA7/NDUFC1/ETFB/ETFDH/NDUFA2/COX5B/DMGDH/STEAP4/CYP1A2/NDUFB7/CYP19A1/COX4I2/NQO2/NDUFV2/NDUFB8/FDX1/NDUFV3/GSR/COX4I1/ME2/COX6A1	39
GO-MF	GO:0016887	ATP hydrolysis activity	74/2168	325/18410	1.39327e-08	2.4839e-06	2.11683e-06	MSH2/KIF23/DHX15/KIF20B/MCM4/KIF18A/KIF2A/KIF14/MCM8/DHX9/KIF15/ERCC6L/ATAD5/TRIP13/KIF20A/SMC3/KIF18B/ALPL/MCM6/SPAST/CCT6A/SMC4/ATP2B1/KIFC1/MCM2/SNRNP200/KIF2C/DHX58/MYO19/CHD8/BLM/DNA2/DDX46/SMCHD1/SMARCA4/HSPA14/FIGN/ACIN1/DDX52/ATP13A2/ORC1/OLA1/CCT2/DQX1/CHD6/MCM3/ATRX/RFC4/CHD4/ERCC3/CHD7/DDX18/CCT5/KIF5B/DHX37/RAD54L/MCM7/DHX57/KIF5A/WRN/MTREX/DDX55/HSPA13/PIF1/ATAD2/SMARCA5/KIF3C/PSMC1/…	74
GO-MF	GO:0003678	DNA helicase activity	27/2168	72/18410	1.60696e-08	2.4839e-06	2.11683e-06	MRE11/MCM4/MCM8/DHX9/ERCC6L/POLQ/MCM6/MCM2/RAD51/CHD8/BLM/DNA2/DQX1/CHD6/MCM3/ATRX/RFC4/CHD4/ERCC3/RAD54B/CHD7/RAD54L/MCM7/WRN/DSCC1/PIF1/RECQL	27
GO-MF	GO:0017116	single-stranded DNA helicase activity	13/2168	23/18410	2.94462e-07	3.9826e-05	3.39406e-05	MCM4/MCM8/DHX9/POLQ/MCM6/MCM2/RAD51/DNA2/MCM3/RFC4/MCM7/DSCC1/PIF1	13
GO-MF	GO:0016616	oxidoreductase activity, acting on the CH-OH group of donors, NAD or NADP as acceptor	36/2168	128/18410	3.91988e-07	4.71256e-05	4.01616e-05	DCXR/GRHPR/DHRS4L1/HADH/LDHD/ADH1B/DHRS4L2/DHRS4/ADH1C/DHRS3/RDH16/HSD17B10/HSD17B6/AKR7A3/CYP27A1/CRYL1/G6PD/RDH5/ADH4/AKR1A1/CBR1/SORD/AKR7L/HSD11B1/HSD17B8/SRD5A2/DHRS1/ADH6/BDH1/ADHFE1/UEVLD/ADH1A/EHHADH/GPD1/HSD17B4/ME2	36
GO-MF	GO:0016712	oxidoreductase activity, acting on paired donors, with incorporation or reduction of molecular oxygen, reduced flavin or flavoprotein as one donor, and incorporation of one atom of oxygen	17/2168	40/18410	9.26855e-07	0.000100286	8.54658e-05	CYP4F2/CYP2C8/CYP2C9/CYP3A4/CYP2J2/HMOX2/CYP2B6/CYP2A6/CYP4F11/CYP3A43/CYP4A11/CYP1A2/CYP19A1/CYP4F3/CYP2D7/CYP4F12/CYP2A7	17
