# Supplementary material for: Identify GADD45G as a potential target of 4-methoxydalbergione in treatment of liver cancer: bioinformatics analysis and in vivo experiment
Source: World J Surg Oncol. 2023 Oct 13;21:324. doi: 10.1186/s12957-023-03214-3 (PMC10571512; doi:10.1186/s12957-023-03214-3)
Supplement: Supplementary file 5 — Additional file 5: Table S4. List of GO-CC category analysis of GADD45G co-expression genes. [file 12957_2023_3214_MOESM5_ESM.xlsx]

## Sheet: Sheet 1
Table S4 List of GO-CC category analysis of GADD45G co-expression genes
ONTOLOGY	ID	Description	GeneRatio	BgRatio	pvalue	p.adjust	qvalue	geneID	Count
GO-CC	GO:0098687	chromosomal region	119/2203	366/19594	3.98262e-28	2.77987e-25	2.28057e-25	CEBPB/CKAP5/MRE11/MSH2/SGO2/INCENP/NCAPD2/CENPF/BUB1B/MCM4/CBX1/PPP1CC/KIF18A/ZNF207/PLK1/DNMT1/TP53BP1/NUP107/BUB1/SPDL1/MTBP/HNRNPU/ERCC6L/CENPO/CENPI/TOP2A/EZH2/ZWILCH/NCAPD3/CDCA8/SMC3/PRKDC/DCLRE1B/RAD51AP1/DNMT3A/PPP1R12A/CENPE/THOC2/NEK2/RCC2/CDK1/MIS18BP1/HJURP/NCAPG/SGO1/MCM6/TPR/CENPK/HELLS/TTK/CCNB1/SMC4/SEPTIN2/SUV39H2/KNTC1/NUP160/MCM2/CENPA/MAD2L1/NUF2/ESCO2/BRCA2/PDS5A/SKA1/RAD21/P…	119
GO-CC	GO:0000775	chromosome, centromeric region	84/2203	227/19594	1.95914e-24	6.83738e-22	5.60931e-22	CEBPB/CKAP5/SGO2/INCENP/NCAPD2/CENPF/BUB1B/CBX1/PPP1CC/KIF18A/ZNF207/PLK1/DNMT1/TP53BP1/NUP107/BUB1/SPDL1/MTBP/HNRNPU/ERCC6L/CENPO/CENPI/TOP2A/EZH2/ZWILCH/NCAPD3/CDCA8/SMC3/DNMT3A/PPP1R12A/CENPE/NEK2/RCC2/MIS18BP1/HJURP/NCAPG/SGO1/TPR/CENPK/HELLS/TTK/CCNB1/SMC4/SEPTIN2/SUV39H2/KNTC1/NUP160/CENPA/MAD2L1/NUF2/ESCO2/PDS5A/SKA1/RAD21/KIF2C/KANSL1/ZWINT/NDC80/SKA3/CBX3/SPC25/CENPL/STAG1/WAPL/NUP37/ATR…	84
GO-CC	GO:0000779	condensed chromosome, centromeric region	61/2203	156/19594	1.66309e-19	3.52938e-17	2.89547e-17	CEBPB/CKAP5/SGO2/INCENP/NCAPD2/CENPF/BUB1B/PPP1CC/KIF18A/ZNF207/PLK1/TP53BP1/NUP107/BUB1/SPDL1/MTBP/HNRNPU/ERCC6L/CENPO/CENPI/ZWILCH/NCAPD3/PPP1R12A/CENPE/NEK2/HJURP/NCAPG/SGO1/TPR/CENPK/TTK/CCNB1/SEPTIN2/KNTC1/NUP160/CENPA/MAD2L1/NUF2/SKA1/KIF2C/KANSL1/ZWINT/NDC80/SKA3/CBX3/SPC25/NUP37/ATRX/CENPQ/SEPTIN7/CBX5/CDT1/AURKB/PHF6/CHMP3/BOD1L1/XPO1/NDE1/NUP43/ORC2/NUP133	61
GO-CC	GO:0000793	condensed chromosome	82/2203	255/19594	2.02257e-19	3.52938e-17	2.89547e-17	CEBPB/CKAP5/SGO2/INCENP/NCAPD2/CENPF/BUB1B/PPP1CC/KIF18A/ZNF207/PLK1/TP53BP1/NUP107/BUB1/SPDL1/MTBP/TOPBP1/HNRNPU/ERCC6L/CENPO/FANCD2/CENPI/TOP2A/ZWILCH/NCAPD3/SMC3/PPP1R12A/CENPE/NEK2/MKI67/HJURP/NCAPG/SGO1/TPR/CENPK/TTK/CCNB1/SEPTIN2/KNTC1/NUP160/CENPA/MAD2L1/NUF2/BRCA2/SKA1/RAD21/KIF2C/KANSL1/ZWINT/RAD51/BLM/ADD3/NDC80/SKA3/CBX3/SPC25/LRPPRC/STAG1/WAPL/NUP37/ATRX/BAZ1B/CENPQ/RIF1/CDK2/SEPTIN7/…	82
GO-CC	GO:0005819	spindle	107/2203	402/19594	5.29864e-18	7.3969e-16	6.06833e-16	CKAP5/ECT2/INCENP/KIF23/CENPF/BUB1B/KIF20B/CBX1/KIF18A/ZNF207/KIF2A/PLK1/KIF14/ARHGEF2/CEP170/GPSM2/SPDL1/TOPBP1/KIF15/CEP295/HNRNPU/DLGAP5/KIF4A/HASPIN/KIF20A/CKAP2L/CDCA8/SMC3/KIF11/CENPE/NEDD1/MAPRE1/NEK2/PRC1/RCC2/CDK1/KIF18B/SGO1/TPX2/TPR/ASPM/BORA/FBXO5/SPAST/TTK/CKAP2/CCNB1/MAPK1/SEPTIN2/KIFC1/KNTC1/MMS19/CDC7/IQCB1/MAD2L1/STX1B/SKA1/RAD21/SHCBP1/CDC6/KIF2C/NUP62/RACGAP1/DIDO1/CNTRL/HAUS3/…	107
GO-CC	GO:0000776	kinetochore	55/2203	146/19594	7.16774e-17	8.33848e-15	6.84079e-15	CKAP5/SGO2/INCENP/CENPF/BUB1B/PPP1CC/KIF18A/ZNF207/PLK1/TP53BP1/NUP107/BUB1/SPDL1/MTBP/HNRNPU/ERCC6L/CENPO/CENPI/ZWILCH/PPP1R12A/CENPE/NEK2/HJURP/SGO1/TPR/CENPK/TTK/CCNB1/SEPTIN2/KNTC1/NUP160/CENPA/MAD2L1/NUF2/SKA1/KIF2C/KANSL1/ZWINT/NDC80/SKA3/SPC25/NUP37/CENPQ/SEPTIN7/CBX5/CDT1/AURKB/PHF6/CHMP3/BOD1L1/XPO1/NDE1/NUP43/ORC2/NUP133	55
GO-CC	GO:0005777	peroxisome	49/2203	141/19594	1.31992e-13	1.15163e-11	9.44786e-12	GRHPR/PEX11G/BAAT/SOD1/CRAT/DHRS4L1/DHRS4L2/DHRS4/AGPS/SLC27A2/RIDA/DECR2/HAO1/PIPOX/DAO/PXMP2/HMGCL/AGXT/NUDT7/ACOT6/MTARC2/ACAA1/MGST1/FIS1/ACSL1/GSTK1/ACOX2/ECI2/ATM/SCP2/EHHADH/ACOT4/CAT/PAOX/DNM1L/MPV17/HSDL2/MLYCD/PEX14/ACSL3/MFF/PEX16/EPHX2/MAVS/HSD17B4/PMVK/FNDC5/HAO2/NUDT17	49
GO-CC	GO:0042579	microbody	49/2203	141/19594	1.31992e-13	1.15163e-11	9.44786e-12	GRHPR/PEX11G/BAAT/SOD1/CRAT/DHRS4L1/DHRS4L2/DHRS4/AGPS/SLC27A2/RIDA/DECR2/HAO1/PIPOX/DAO/PXMP2/HMGCL/AGXT/NUDT7/ACOT6/MTARC2/ACAA1/MGST1/FIS1/ACSL1/GSTK1/ACOX2/ECI2/ATM/SCP2/EHHADH/ACOT4/CAT/PAOX/DNM1L/MPV17/HSDL2/MLYCD/PEX14/ACSL3/MFF/PEX16/EPHX2/MAVS/HSD17B4/PMVK/FNDC5/HAO2/NUDT17	49
GO-CC	GO:0005759	mitochondrial matrix	107/2203	473/19594	7.40841e-13	5.74563e-11	4.71366e-11	HAGH/ECI1/SOD1/ALDH2/ARHGAP11B/HADH/PCK2/ECHS1/ACSM2B/MCEE/GCDH/ACSM2A/GLYAT/TST/ALAS1/MRPL54/MRPL41/GSTZ1/GPT2/MRPL34/RIDA/CLPP/ETNPPL/CA5A/MMAA/TRUB2/HSD17B10/IVD/ACADS/HMGCL/BLOC1S1/CDK1/ACADL/CYP27A1/CYP11A1/CCNB1/SARDH/PC/PARG/GOT2/FPGS/NDUFS7/ACAT1/ALKBH7/MTHFS/NDUFAF1/ATP5F1D/ACAA2/PDK4/ACSM5/AGXT2/RAD51/DNA2/GSTK1/PHYKPL/MRPL57/SMDT1/FDXR/GLS/HSD17B8/LRPPRC/NDUFA7/DECR1/ETFB/AASS/ACSF2/OG…	107
GO-CC	GO:0005782	peroxisomal matrix	26/2203	50/19594	1.48429e-12	9.41848e-11	7.72682e-11	GRHPR/BAAT/CRAT/DHRS4/AGPS/HAO1/PIPOX/DAO/HMGCL/AGXT/NUDT7/ACOT6/ACAA1/GSTK1/ACOX2/ECI2/ATM/SCP2/EHHADH/ACOT4/CAT/PAOX/MLYCD/EPHX2/HSD17B4/HAO2	26
