# Supplementary material for: Identify GADD45G as a potential target of 4-methoxydalbergione in treatment of liver cancer: bioinformatics analysis and in vivo experiment
Source: World J Surg Oncol. 2023 Oct 13;21:324. doi: 10.1186/s12957-023-03214-3 (PMC10571512; doi:10.1186/s12957-023-03214-3)
Supplement: Supplementary file 6 — Additional file 6: Table S5. List of KEGG category analysis of GADD45G co-expression genes. [file 12957_2023_3214_MOESM6_ESM.xlsx]

## Sheet: Sheet 1
Table S5 List of KEGG category analysis of GADD45G co-expression genes
ONTOLOGY	ID	Description	GeneRatio	BgRatio	pvalue	p.adjust	qvalue	geneID	Count
KEGG	hsa04110	Cell cycle	52/1053	126/8164	1.13013e-15	3.65032e-13	3.16436e-13	GADD45B/DBF4/BUB1B/MCM4/RBL1/ANAPC1/GADD45A/PLK1/BUB1/SMC3/PRKDC/CDK1/YWHAQ/MCM6/E2F3/TTK/CCNB1/CCNB2/MCM2/CDC7/MAD2L1/RAD21/CDC6/ORC6/ATM/CCNA2/SKP2/STAG1/CDK4/ORC1/E2F5/CDC25A/HDAC2/MCM3/CCNE1/CDK2/CDC27/YWHAB/CDC20/ATR/MCM7/EP300/CDC45/CCNH/GSK3B/ANAPC2/CHEK1/ESPL1/ANAPC7/E2F2/YWHAZ/ORC2	52
KEGG	hsa00071	Fatty acid degradation	24/1053	43/8164	2.45252e-11	3.96083e-09	3.43353e-09	ECI1/ALDH2/HADH/ADH1B/ECHS1/GCDH/ADH1C/ACADS/ACADL/ACAT1/ADH4/ACAA1/ACAA2/CPT2/ACSL1/ACSL5/ECI2/ADH6/ADH1A/EHHADH/ACSL3/ALDH9A1/ACADVL/ALDH1B1	24
KEGG	hsa04146	Peroxisome	34/1053	82/8164	9.14065e-11	9.84143e-09	8.53127e-09	PEX11G/BAAT/SOD1/CRAT/DHRS4/AGPS/SLC27A2/DECR2/HAO1/PIPOX/DAO/PXMP2/HMGCL/AGXT/NUDT7/ACAA1/ACSL1/GSTK1/ACOX2/ACSL5/ECI2/SCP2/EHHADH/CAT/PAOX/MPV17/MLYCD/PEX14/ACSL3/PEX16/EPHX2/HSD17B4/PMVK/HAO2	34
KEGG	hsa00280	Valine, leucine and isoleucine degradation	23/1053	48/8164	3.47112e-09	2.80293e-07	2.42978e-07	ALDH2/HADH/ECHS1/MCEE/HSD17B10/IVD/ACADS/HMGCL/ACAT1/ACAA1/ACAA2/AGXT2/EHHADH/BCKDHA/PCCB/AACS/HIBCH/AOX1/HMGCS2/ALDH9A1/ACSF3/ALDH1B1/ABAT	23
KEGG	hsa04610	Complement and coagulation cascades	30/1053	85/8164	9.65973e-08	6.24019e-06	5.40945e-06	SERPINC1/C8A/SERPING1/C1R/F12/C8G/C1S/CFHR2/MASP2/FGA/C6/CFB/C8B/PROC/FGG/KLKB1/CPB2/F11/CFI/F9/KNG1/CFHR4/C4BPB/FGB/C4BPA/CFHR3/PLG/C4A/CFHR5/CFHR1	30
KEGG	hsa00620	Pyruvate metabolism	20/1053	47/8164	4.23148e-07	2.27795e-05	1.97469e-05	GRHPR/HAGH/PCK1/ALDH2/LDHD/PCK2/ADH1B/ACYP2/ADH1C/PKM/PC/ACAT1/ADH4/AKR1A1/ADH6/ADH1A/FH/ALDH9A1/ALDH1B1/ME2	20
KEGG	hsa00410	beta-Alanine metabolism	15/1053	31/8164	1.64974e-06	6.76261e-05	5.86233e-05	ALDH2/ECHS1/ACADS/DPYS/CNDP2/UPB1/EHHADH/MLYCD/CNDP1/HIBCH/CSAD/ALDH9A1/SMOX/ALDH1B1/ABAT	15
KEGG	hsa01200	Carbon metabolism	34/1053	115/8164	1.67495e-06	6.76261e-05	5.86233e-05	IDNK/ECHS1/MCEE/FBP1/PSPH/GPT2/GPT/PKM/RGN/HAO1/ACADS/AGXT/ALDOB/SHMT1/PC/G6PD/GOT2/ACAT1/SDHB/OGDHL/CAT/FH/PCCB/GLYCTK/RPE/CPS1/SDS/HIBCH/RPEL1/HKDC1/ACO1/ENO2/ME2/HAO2	34
KEGG	hsa03440	Homologous recombination	17/1053	41/8164	4.81529e-06	0.000172816	0.000149809	XRCC2/MRE11/TOPBP1/BARD1/BRCA2/RAD51/RPA1/BLM/ATM/RAD54B/POLD3/RAD54L/RAD51D/PALB2/RBBP8/BRCA1/POLD1	17
KEGG	hsa00650	Butanoate metabolism	13/1053	27/8164	8.8623e-06	0.000286252	0.000248144	HADH/ECHS1/ACSM2B/ACSM2A/ACADS/HMGCL/ACAT1/ACSM5/BDH1/EHHADH/AACS/HMGCS2/ABAT	13
